# Supplementary material for: Neuron Navigator 1 (Nav1) regulates the response to cocaine in mice
Source: Commun Biol. 2023 Oct 18;6:1053. doi: 10.1038/s42003-023-05430-9 (PMC10584906; doi:10.1038/s42003-023-05430-9)
Supplement: Supplementary file 3 — Supplementary Data 1 [file 42003_2023_5430_MOESM3_ESM.xlsx]

## Sheet: Figure 1A
Strain	Subject	ACQ_INF_L3AVG	D198E allele
129S1/SvImJ	5	0	E198
129S1/SvImJ	6	0	E198
A/J	7	63.6667	*
A/J	8	46	*
A/J	9	56.6667	*
AKR/J	10	0.666667	E198
AKR/J	11	63	E198
AKR/J	12	1.66667	E198
BALB/cJ	19	29	D198
BALB/cJ	20	55.6667	D198
BALB/cJ	21	63.3333	D198
BALB/cJ	22	19.3333	D198
BTBR/T/tf/J	24	4	D198
BTBR/T/tf/J	25	1.33333	D198
BTBR/T/tf/J	26	0.333333	D198
BTBR/T/tf/J	27	0.333333	D198
BTBR/T/tf/J	28	0.333333	D198
BTBR/T/tf/J	29	0.666667	D198
C3H/HeJ	80	64.3333	D198
C3H/HeJ	81	60.3333	D198
C3H/HeJ	82	40	D198
C3H/HeJ	83	3.33333	D198
C3H/HeJ	84	27	D198
C57BL/6J	90	43.3333	D198
C57BL/6J	91	54.3333	D198
C57BL/6J	92	34.6667	D198
C57BL/6J	93	61.3333	D198
CBA/J	113	27.3333	D198
CBA/J	114	28	D198
CBA/J	115	19.6667	D198
CBA/J	116	38.6667	D198
CBA/J	117	26.6667	D198
CE/J	118	65	D198
CE/J	119	65	D198
CE/J	120	65	D198
DBA/1J	128	1.66667	E198
DBA/1J	129	10.6667	E198
DBA/1J	130	15.3333	E198
DBA/1J	131	2.66667	E198
DBA/2J	132	9.33333	E198
DBA/2J	133	7.33333	E198
DBA/2J	134	8	E198
DBA/2J	135	8	E198
FVB/NJ	136	36.3333	D198
FVB/NJ	137	26.6667	D198
FVB/NJ	138	14	D198
FVB/NJ	139	6	D198
FVB/NJ	140	7.66667	D198
FVB/NJ	141	17.3333	D198
KK/HlJ	146	17	E198
KK/HlJ	147	20.3333	E198
LP/J	150	54	D198
LP/J	151	24.3333	D198
LP/J	152	54.3333	D198
LP/J	153	63.3333	D198
MA/MyJ	154	9	D198
MA/MyJ	155	11.3333	D198
MA/MyJ	156	12.3333	D198
MRL/MpJ	157	5.66667	E198
MRL/MpJ	158	5.66667	E198
MRL/MpJ	159	3.66667	E198
MRL/MpJ	160	4	E198
NOD/ShiLtJ	161	38	D198
NOD/ShiLtJ	162	26.3333	D198
NOD/ShiLtJ	163	28.6667	D198
NOD/ShiLtJ	164	18.6667	D198
NOD/ShiLtJ	165	17.3333	D198
NZW/LacJ	166	17	E198
NZW/LacJ	167	26.3333	E198
NZW/LacJ	168	12.6667	E198
NZW/LacJ	169	34	E198
RIIIS/J	170	23.3333	D198
SJL/J	174	9.66667	E198
SJL/J	175	10.3333	E198
SJL/J	176	12	E198
SM/J	177	21.3333	D198
SM/J	178	15	D198
SM/J	179	19	D198
* D189* allele	not available when	Fig. 1D was prepared

## Sheet: Figure 1D
		Strain	D198E allele	Infusions
		129S1/SvImJ	E198	0
		AKR/J	E198	22
		BALB/cJ	D198	42
		BTBR/T/tf/J	D198	2
		C3H/HeJ	D198	39
		C57BL/6J	D198	48
		CBA/J	D198	28
		CE/J	D198	65
		DBA/1J	E198	7
		DBA/2J	E198	8
		FVB/NJ	D198	17
		KK/HlJ	E198	15
		LP/J	D198	49
		MA/MyJ	D198	11
		MRL/MpJ	E198	5
		NOD/ShiLtJ	D198	26
		NZW/LacJ	E198	23
		RIIIS/J	D198	24
		SJL/J	E198	11
		SM/J	D198	18

## Sheet: Figure 2
Subject	Genotype	Sex	Dose	Session	Infusions	Infusions over last 3 sessions	Cocaine intake over last 3 sessions	Actice Lever Preference Day8_10	Last Ratio
451	ko	female	0.1	1	4						Nav1 KO CSA
451	ko	female	0.1	2	7
451	ko	female	0.1	3	3
451	ko	female	0.1	4	7
451	ko	female	0.1	5	11
451	ko	female	0.1	6	9
451	ko	female	0.1	7	10
451	ko	female	0.1	8	5
451	ko	female	0.1	9	65
451	ko	female	0.1	10	65	45	4.5	0.359937
451	ko	female	0.1	11	4				8
509	wt	female	0.1	1	0
509	wt	female	0.1	2	0
509	wt	female	0.1	3	0
509	wt	female	0.1	4	0
509	wt	female	0.1	5	0
509	wt	female	0.1	6	0
509	wt	female	0.1	7	0
509	wt	female	0.1	8	2
509	wt	female	0.1	9	0
509	wt	female	0.1	10	0	0.666667	0.0666667	0.666667
509	wt	female	0.1	11	0				0
560	ko	female	0.1	1	35
560	ko	female	0.1	2	65
560	ko	female	0.1	3	65
560	ko	female	0.1	4	65
560	ko	female	0.1	5	65
560	ko	female	0.1	6	54
560	ko	female	0.1	7	47
560	ko	female	0.1	8	61
560	ko	female	0.1	9	50
560	ko	female	0.1	10	34	48.3333	4.83333	0.364198
560	ko	female	0.1	11	0				0
533	het	female	0.1	1	1
533	het	female	0.1	2	2
533	het	female	0.1	3	0
533	het	female	0.1	4	0
533	het	female	0.1	5	0
533	het	female	0.1	6	0
533	het	female	0.1	7	0
533	het	female	0.1	8	0
533	het	female	0.1	9	0
533	het	female	0.1	10	1	0.333333	0.0333333	0.0555556
533	het	female	0.1	11	0				0
607	wt	female	0.1	1	3
607	wt	female	0.1	2	1
607	wt	female	0.1	3	0
607	wt	female	0.1	4	0
607	wt	female	0.1	5	0
607	wt	female	0.1	6	0
607	wt	female	0.1	7	0
607	wt	female	0.1	8	0
607	wt	female	0.1	9	0
607	wt	female	0.1	10	0	0	0	0
607	wt	female	0.1	11	0				0
608	ko	female	0.1	1	4
608	ko	female	0.1	2	18
608	ko	female	0.1	3	59
608	ko	female	0.1	4	48
608	ko	female	0.1	5	65
608	ko	female	0.1	6	59
608	ko	female	0.1	7	54
608	ko	female	0.1	8	48
608	ko	female	0.1	9	58
608	ko	female	0.1	10	51	52.3333	5.23333	0.366883
608	ko	female	0.1	11	7				64
596	het	female	0.1	1	3
596	het	female	0.1	2	1
596	het	female	0.1	3	2
596	het	female	0.1	4	2
596	het	female	0.1	5	3
596	het	female	0.1	6	3
596	het	female	0.1	7	4
596	het	female	0.1	8	2
596	het	female	0.1	9	3
596	het	female	0.1	10	7	4	0.4	0.541667
596	het	female	0.1	11	2				2
609	ko	female	0.1	1	2
609	ko	female	0.1	2	3
609	ko	female	0.1	3	5
609	ko	female	0.1	4	58
609	ko	female	0.1	5	65
609	ko	female	0.1	6	65
609	ko	female	0.1	7	65
609	ko	female	0.1	8	65
609	ko	female	0.1	9	64
609	ko	female	0.1	10	65	64.6667	6.46667	0.889632
609	ko	female	0.1	11	5				16
726	wt	female	0.1	1	47
726	wt	female	0.1	2	65
726	wt	female	0.1	3	65
726	wt	female	0.1	4	65
726	wt	female	0.1	5	65
726	wt	female	0.1	6	65
726	wt	female	0.1	7	65
726	wt	female	0.1	8	65
726	wt	female	0.1	9	65
726	wt	female	0.1	10	65	65	6.5	0.892537
726	wt	female	0.1	11	6				32
746	ko	female	0.1	1	2
746	ko	female	0.1	2	0
746	ko	female	0.1	3	1
746	ko	female	0.1	4	1
746	ko	female	0.1	5	1
746	ko	female	0.1	6	1
746	ko	female	0.1	7	0
746	ko	female	0.1	8	0
746	ko	female	0.1	9	1
746	ko	female	0.1	10	0	0.333333	0.0333333	0.5
746	ko	female	0.1	11	0				0
769	wt	female	0.1	1	20
769	wt	female	0.1	2	59
769	wt	female	0.1	3	65
769	wt	female	0.1	4	45
769	wt	female	0.1	5	19
769	wt	female	0.1	6	19
769	wt	female	0.1	7	15
769	wt	female	0.1	8	37
769	wt	female	0.1	9	25
769	wt	female	0.1	10	26	29.3333	2.93333	0.619433
769	wt	female	0.1	11	4				8
770	ko	female	0.1	1	13
770	ko	female	0.1	2	43
770	ko	female	0.1	3	65
770	ko	female	0.1	4	65
770	ko	female	0.1	5	65
770	ko	female	0.1	6	64
770	ko	female	0.1	7	65
770	ko	female	0.1	8	65
770	ko	female	0.1	9	65
770	ko	female	0.1	10	65	65	6.5	0.697105
770	ko	female	0.1	11	6				32
774	het	female	0.1	1	2
774	het	female	0.1	2	1
774	het	female	0.1	3	0
774	het	female	0.1	4	0
774	het	female	0.1	5	0
774	het	female	0.1	6	0
774	het	female	0.1	7	0
774	het	female	0.1	8	0
774	het	female	0.1	9	0
774	het	female	0.1	10	0	0	0
774	het	female	0.1	11	0				0
865	het	female	0.1	1	1
865	het	female	0.1	2	2
865	het	female	0.1	3	0
865	het	female	0.1	4	2
865	het	female	0.1	5	0
865	het	female	0.1	6	0
865	het	female	0.1	7	1
865	het	female	0.1	8	1
865	het	female	0.1	9	3
865	het	female	0.1	10	8	4	0.4	0.813953
865	het	female	0.1	11	7				64
889	wt	female	0.1	1	3
889	wt	female	0.1	2	6
889	wt	female	0.1	3	0
889	wt	female	0.1	4	2
889	wt	female	0.1	5	6
889	wt	female	0.1	6	2
889	wt	female	0.1	7	3
889	wt	female	0.1	8	1
889	wt	female	0.1	9	2
889	wt	female	0.1	10	1	1.33333	0.133333	0.129032
889	wt	female	0.1	11	1				1
923	het	female	0.1	1	2
923	het	female	0.1	2	9
923	het	female	0.1	3	2
923	het	female	0.1	4	4
923	het	female	0.1	5	1
923	het	female	0.1	6	2
923	het	female	0.1	7	3
923	het	female	0.1	8	5
923	het	female	0.1	9	5
923	het	female	0.1	10	0	3.33333	0.333333	0.777778
923	het	female	0.1	11	2				4
926	ko	female	0.1	1	6
926	ko	female	0.1	2	1
926	ko	female	0.1	3	2
926	ko	female	0.1	4	1
926	ko	female	0.1	5	2
926	ko	female	0.1	6	1
926	ko	female	0.1	7	0
926	ko	female	0.1	8	0
926	ko	female	0.1	9	2
926	ko	female	0.1	10	8	3.33333	0.333333	0.5
926	ko	female	0.1	11	0				0
927	wt	female	0.1	1	2
927	wt	female	0.1	2	1
927	wt	female	0.1	3	0
927	wt	female	0.1	4	0
927	wt	female	0.1	5	0
927	wt	female	0.1	6	0
927	wt	female	0.1	7	0
927	wt	female	0.1	8	0
927	wt	female	0.1	9	0
927	wt	female	0.1	10	0	0	0	0
927	wt	female	0.1	11	0				0
930	het	female	0.1	1	12
930	het	female	0.1	2	45
930	het	female	0.1	3	18
930	het	female	0.1	4	23
930	het	female	0.1	5	15
930	het	female	0.1	6	36
930	het	female	0.1	7	46
930	het	female	0.1	8	24
930	het	female	0.1	9	28
930	het	female	0.1	10	29	27	2.7	0.873494
930	het	female	0.1	11	4				8
947	het	female	0.1	1	8
947	het	female	0.1	2	3
947	het	female	0.1	3	2
947	het	female	0.1	4	3
947	het	female	0.1	5	2
947	het	female	0.1	6	22
947	het	female	0.1	7	41
947	het	female	0.1	8	65
947	het	female	0.1	9	57
947	het	female	0.1	10	65	62.3333	6.23333	0.906716
947	het	female	0.1	11	5				16
948	wt	female	0.1	1	4
948	wt	female	0.1	2	0
948	wt	female	0.1	3	0
948	wt	female	0.1	4	0
948	wt	female	0.1	5	0
948	wt	female	0.1	6	0
948	wt	female	0.1	7	0
948	wt	female	0.1	8	0
948	wt	female	0.1	9	1
948	wt	female	0.1	10	0	0.333333	0.0333333	0.142857
948	wt	female	0.1	11	0				0
84	het	female	0.5	1	8
84	het	female	0.5	2	4
84	het	female	0.5	3	27
84	het	female	0.5	4	30
84	het	female	0.5	5	33
84	het	female	0.5	6	33
84	het	female	0.5	7	21
84	het	female	0.5	8	37
84	het	female	0.5	9	40
84	het	female	0.5	10	48	41.6667	20.8333	0.811429
85	het	female	0.5	1	65
85	het	female	0.5	2	65
85	het	female	0.5	3	36
85	het	female	0.5	4	37
85	het	female	0.5	5	44
85	het	female	0.5	6	65
85	het	female	0.5	7	42
85	het	female	0.5	8	65
85	het	female	0.5	9	51
85	het	female	0.5	10	60	58.6667	29.3333	0.780679
104	ko	female	0.5	1	2
104	ko	female	0.5	2	6
104	ko	female	0.5	3	6
104	ko	female	0.5	4	3
104	ko	female	0.5	5	1
104	ko	female	0.5	6	2
104	ko	female	0.5	7	0
104	ko	female	0.5	8	1
104	ko	female	0.5	9	2
104	ko	female	0.5	10	2	1.66667	0.833333	1
111	het	female	0.5	1	21
111	het	female	0.5	2	27
111	het	female	0.5	3	30
111	het	female	0.5	4	34
111	het	female	0.5	5	29
111	het	female	0.5	6	29
111	het	female	0.5	7	31
111	het	female	0.5	8	35
111	het	female	0.5	9	35
111	het	female	0.5	10	45	38.3333	19.1667	0.967105
112	het	female	0.5	1	1
112	het	female	0.5	2	0
112	het	female	0.5	3	0
112	het	female	0.5	4	4
112	het	female	0.5	5	0
112	het	female	0.5	6	2
112	het	female	0.5	7	0
112	het	female	0.5	8	0
112	het	female	0.5	9	0
112	het	female	0.5	10	0	0	0
189	wt	female	0.5	1	1
189	wt	female	0.5	2	11
189	wt	female	0.5	3	8
189	wt	female	0.5	4	6
189	wt	female	0.5	5	17
189	wt	female	0.5	6	36
189	wt	female	0.5	7	34
189	wt	female	0.5	8	34
189	wt	female	0.5	9	34
189	wt	female	0.5	10	65	44.3333	22.1667	0.651235
223	wt	female	0.5	1	2
223	wt	female	0.5	2	4
223	wt	female	0.5	3	4
223	wt	female	0.5	4	2
223	wt	female	0.5	5	1
223	wt	female	0.5	6	2
223	wt	female	0.5	7	1
223	wt	female	0.5	8	2
223	wt	female	0.5	9	0
223	wt	female	0.5	10	2	1.33333	0.666667	0.307692
224	het	female	0.5	1	0
224	het	female	0.5	2	0
224	het	female	0.5	3	0
224	het	female	0.5	4	1
224	het	female	0.5	5	0
224	het	female	0.5	6	1
224	het	female	0.5	7	0
224	het	female	0.5	8	0
224	het	female	0.5	9	4
224	het	female	0.5	10	2	2	1	0.333333
235	ko	female	0.5	1	2
235	ko	female	0.5	2	0
235	ko	female	0.5	3	0
235	ko	female	0.5	4	0
235	ko	female	0.5	5	0
235	ko	female	0.5	6	4
235	ko	female	0.5	7	2
235	ko	female	0.5	8	2
235	ko	female	0.5	9	8
235	ko	female	0.5	10	34	14.6667	7.33333	0.393443
237	wt	female	0.5	1	1
237	wt	female	0.5	2	3
237	wt	female	0.5	3	0
237	wt	female	0.5	4	0
237	wt	female	0.5	5	0
237	wt	female	0.5	6	0
237	wt	female	0.5	7	0
237	wt	female	0.5	8	0
237	wt	female	0.5	9	0
237	wt	female	0.5	10	0	0	0	0
278	ko	female	0.5	1	3
278	ko	female	0.5	2	0
278	ko	female	0.5	3	1
278	ko	female	0.5	4	0
278	ko	female	0.5	5	0
278	ko	female	0.5	6	0
278	ko	female	0.5	7	0
278	ko	female	0.5	8	0
278	ko	female	0.5	9	1
278	ko	female	0.5	10	2	1	0.5	0.75
279	ko	female	0.5	1	8
279	ko	female	0.5	2	12
279	ko	female	0.5	3	17
279	ko	female	0.5	4	11
279	ko	female	0.5	5	21
279	ko	female	0.5	6	26
279	ko	female	0.5	7	34
279	ko	female	0.5	8	33
279	ko	female	0.5	9	41
279	ko	female	0.5	10	41	38.3333	19.1667	0.94898
280	het	female	0.5	1	1
280	het	female	0.5	2	0
280	het	female	0.5	3	0
280	het	female	0.5	4	0
280	het	female	0.5	5	0
280	het	female	0.5	6	0
280	het	female	0.5	7	0
280	het	female	0.5	8	0
280	het	female	0.5	9	0
280	het	female	0.5	10	0	0	0
313	wt	female	0.5	1	5
313	wt	female	0.5	2	7
313	wt	female	0.5	3	20
313	wt	female	0.5	4	23
313	wt	female	0.5	5	30
313	wt	female	0.5	6	35
313	wt	female	0.5	7	31
313	wt	female	0.5	8	39
313	wt	female	0.5	9	45
313	wt	female	0.5	10	39	41	20.5	0.89172
330	ko	female	0.5	1	0
330	ko	female	0.5	2	3
330	ko	female	0.5	3	5
330	ko	female	0.5	4	20
330	ko	female	0.5	5	25
330	ko	female	0.5	6	19
330	ko	female	0.5	7	40
330	ko	female	0.5	8	34
330	ko	female	0.5	9	21
330	ko	female	0.5	10	31	28.6667	14.3333	0.907143
336	het	female	0.5	1	0
336	het	female	0.5	2	2
336	het	female	0.5	3	2
336	het	female	0.5	4	0
336	het	female	0.5	5	1
336	het	female	0.5	6	0
336	het	female	0.5	7	0
336	het	female	0.5	8	0
336	het	female	0.5	9	0
336	het	female	0.5	10	0	0	0
337	wt	female	0.5	1	6
337	wt	female	0.5	2	0
337	wt	female	0.5	3	0
337	wt	female	0.5	4	0
337	wt	female	0.5	5	0
337	wt	female	0.5	6	0
337	wt	female	0.5	7	0
337	wt	female	0.5	8	0
337	wt	female	0.5	9	0
337	wt	female	0.5	10	0	0	0
321	ko	female	0.5	1	0
321	ko	female	0.5	2	0
321	ko	female	0.5	3	1
321	ko	female	0.5	4	1
321	ko	female	0.5	5	0
321	ko	female	0.5	6	0
321	ko	female	0.5	7	0
321	ko	female	0.5	8	0
321	ko	female	0.5	9	0
321	ko	female	0.5	10	0	0	0	0
343	wt	female	0.5	1	0
343	wt	female	0.5	2	1
343	wt	female	0.5	3	0
343	wt	female	0.5	4	0
343	wt	female	0.5	5	0
343	wt	female	0.5	6	0
343	wt	female	0.5	7	0
343	wt	female	0.5	8	0
343	wt	female	0.5	9	0
343	wt	female	0.5	10	0	0	0
355	ko	female	0.5	1	2
355	ko	female	0.5	2	7
355	ko	female	0.5	3	37
355	ko	female	0.5	4	39
355	ko	female	0.5	5	33
355	ko	female	0.5	6	30
355	ko	female	0.5	7	22
355	ko	female	0.5	8	27
355	ko	female	0.5	9	31
355	ko	female	0.5	10	27	28.3333	14.1667	0.882353
478	ko	female	0.5	1	26
478	ko	female	0.5	2	26
478	ko	female	0.5	3	30
478	ko	female	0.5	4	26
478	ko	female	0.5	5	31
478	ko	female	0.5	6	31
478	ko	female	0.5	7	28
478	ko	female	0.5	8	29
478	ko	female	0.5	9	33
478	ko	female	0.5	10	31	31	15.5	0.559701
512	wt	female	0.5	1	0
512	wt	female	0.5	2	2
512	wt	female	0.5	3	12
512	wt	female	0.5	4	31
512	wt	female	0.5	5	36
512	wt	female	0.5	6	38
512	wt	female	0.5	7	48
512	wt	female	0.5	8	41
512	wt	female	0.5	9	45
512	wt	female	0.5	10	51	45.6667	22.8333	0.850202
597	wt	female	1	1	3
597	wt	female	1	2	0
597	wt	female	1	3	0
597	wt	female	1	4	0
597	wt	female	1	5	0
597	wt	female	1	6	0
597	wt	female	1	7	0
597	wt	female	1	8	0
597	wt	female	1	9	0
597	wt	female	1	10	0	0	0
597	wt	female	1	11	0				0
606	ko	female	1	1	5
606	ko	female	1	2	3
606	ko	female	1	3	1
606	ko	female	1	4	5
606	ko	female	1	5	4
606	ko	female	1	6	14
606	ko	female	1	7	10
606	ko	female	1	8	12
606	ko	female	1	9	16
606	ko	female	1	10	16	14.6667	14.6667	0.929825
606	ko	female	1	11	6				32
679	wt	female	1	1	3
679	wt	female	1	2	0
679	wt	female	1	3	1
679	wt	female	1	4	0
679	wt	female	1	5	0
679	wt	female	1	6	0
679	wt	female	1	7	0
679	wt	female	1	8	0
679	wt	female	1	9	0
679	wt	female	1	10	0	0	0
679	wt	female	1	11	0				0
727	wt	female	1	1	3
727	wt	female	1	2	1
727	wt	female	1	3	0
727	wt	female	1	4	0
727	wt	female	1	5	1
727	wt	female	1	6	0
727	wt	female	1	7	1
727	wt	female	1	8	0
727	wt	female	1	9	1
727	wt	female	1	10	0	0.333333	0.333333	1
727	wt	female	1	11	0				0
728	ko	female	1	1	0
728	ko	female	1	2	6
728	ko	female	1	3	10
728	ko	female	1	4	16
728	ko	female	1	5	20
728	ko	female	1	6	44
728	ko	female	1	7	51
728	ko	female	1	8	63
728	ko	female	1	9	19
728	ko	female	1	10	25	35.6667	35.6667	0.240045
728	ko	female	1	11	6				32
731	wt	female	1	10		0	0	0
731	wt	female	1	11	0				0
771	ko	female	1	1	10
771	ko	female	1	2	7
771	ko	female	1	3	17
771	ko	female	1	4	65
771	ko	female	1	5	43
771	ko	female	1	6	17
771	ko	female	1	7	24
771	ko	female	1	8	65
771	ko	female	1	9	46
771	ko	female	1	10	62	57.6667	57.6667	0.383236
771	ko	female	1	11	3				4
775	wt	female	1	1	12
775	wt	female	1	2	21
775	wt	female	1	3	26
775	wt	female	1	4	31
775	wt	female	1	5	32
775	wt	female	1	6	30
775	wt	female	1	7	31
775	wt	female	1	8	34
775	wt	female	1	9	34
775	wt	female	1	10	35	34.3333	34.3333	0.966102
775	wt	female	1	11	7				64
777	het	female	1	1	11
777	het	female	1	2	2
777	het	female	1	3	20
777	het	female	1	4	29
777	het	female	1	5	20
777	het	female	1	6	20
777	het	female	1	7	17
777	het	female	1	8	18
777	het	female	1	9	19
777	het	female	1	10	23	20	20	0.444444
777	het	female	1	11	6				32
778	het	female	1	1	1
778	het	female	1	2	0
778	het	female	1	3	1
778	het	female	1	4	0
778	het	female	1	5	0
778	het	female	1	6	1
778	het	female	1	7	0
778	het	female	1	8	0
778	het	female	1	9	2
778	het	female	1	10	9	3.66667	3.66667	0.6875
778	het	female	1	11	5				16
779	het	female	1	1	6
779	het	female	1	2	2
779	het	female	1	3	2
779	het	female	1	4	2
779	het	female	1	5	2
779	het	female	1	6	0
779	het	female	1	7	2
779	het	female	1	8	1
779	het	female	1	9	0
779	het	female	1	10	1	0.666667	0.666667	0.181818
779	het	female	1	11	2				4
866	het	female	1	1	4
866	het	female	1	2	1
866	het	female	1	3	0
866	het	female	1	4	13
866	het	female	1	5	22
866	het	female	1	6	21
866	het	female	1	7	21
866	het	female	1	8	22
866	het	female	1	9	20
866	het	female	1	10	27	23	23	0.849057
866	het	female	1	11	6				32
867	ko	female	1	1	6
867	ko	female	1	2	18
867	ko	female	1	3	23
867	ko	female	1	4	23
867	ko	female	1	5	25
867	ko	female	1	6	31
867	ko	female	1	7	26
867	ko	female	1	8	19
867	ko	female	1	9	19
867	ko	female	1	10	25	21	21	0.416667
867	ko	female	1	11	7				64
868	wt	female	1	1	1
868	wt	female	1	2	2
868	wt	female	1	3	0
868	wt	female	1	4	0
868	wt	female	1	5	0
868	wt	female	1	6	0
868	wt	female	1	7	1
868	wt	female	1	8	0
868	wt	female	1	9	2
868	wt	female	1	10	0	0.666667	0.666667	1
868	wt	female	1	11	0				0
887	ko	female	1	1	12
887	ko	female	1	2	10
887	ko	female	1	3	20
887	ko	female	1	4	65
887	ko	female	1	5	26
887	ko	female	1	6	13
887	ko	female	1	7	14
887	ko	female	1	8	21
887	ko	female	1	9	17
887	ko	female	1	10	21	19.6667	19.6667	0.705357
887	ko	female	1	11	6				32
922	ko	female	1	1	10
922	ko	female	1	2	3
922	ko	female	1	3	14
922	ko	female	1	4	28
922	ko	female	1	5	24
922	ko	female	1	6	33
922	ko	female	1	7	23
922	ko	female	1	8	28
922	ko	female	1	9	26
922	ko	female	1	10	24	26	26	0.721429
922	ko	female	1	11	6				32
928	wt	female	1	1	2
928	wt	female	1	2	2
928	wt	female	1	3	1
928	wt	female	1	4	2
928	wt	female	1	5	15
928	wt	female	1	6	12
928	wt	female	1	7	15
928	wt	female	1	8	22
928	wt	female	1	9	22
928	wt	female	1	10	25	23	23	0.855556
928	wt	female	1	11	6				32
931	het	female	1	1	7
931	het	female	1	2	2
931	het	female	1	3	2
931	het	female	1	4	0
931	het	female	1	5	0
931	het	female	1	6	0
931	het	female	1	7	0
931	het	female	1	8	2
931	het	female	1	9	2
931	het	female	1	10	1	1.66667	1.66667	1
931	het	female	1	11	2				4
954	het	female	1	1	3
954	het	female	1	2	4
954	het	female	1	3	17
954	het	female	1	4	16
954	het	female	1	5	16
954	het	female	1	6	15
954	het	female	1	7	18
954	het	female	1	8	23
954	het	female	1	9	21
954	het	female	1	10	19	21	21	0.87156
954	het	female	1	11	6				32
955	wt	female	1	1	3
955	wt	female	1	2	0
955	wt	female	1	3	0
955	wt	female	1	4	0
955	wt	female	1	5	0
955	wt	female	1	6	0
955	wt	female	1	7	0
955	wt	female	1	8	0
955	wt	female	1	9	0
955	wt	female	1	10	0	0	0
955	wt	female	1	11	0				0
522	het	male	0.1	1	2
522	het	male	0.1	2	0
522	het	male	0.1	3	0
522	het	male	0.1	4	1
522	het	male	0.1	5	0
522	het	male	0.1	6	0
522	het	male	0.1	7	0
522	het	male	0.1	8	0
522	het	male	0.1	9	0
522	het	male	0.1	10	0	0	0	0
522	het	male	0.1	11	2				2
530	ko	male	0.1	1	3
530	ko	male	0.1	2	35
530	ko	male	0.1	3	65
530	ko	male	0.1	4	65
530	ko	male	0.1	5	27
530	ko	male	0.1	6	63
530	ko	male	0.1	7	56
530	ko	male	0.1	8	65
530	ko	male	0.1	9	65
530	ko	male	0.1	10	65	65	6.5	0.762376
530	ko	male	0.1	11	6				32
536	wt	male	0.1	1	22
536	wt	male	0.1	2	41
536	wt	male	0.1	3	24
536	wt	male	0.1	4	16
536	wt	male	0.1	5	32
536	wt	male	0.1	6	43
536	wt	male	0.1	7	33
536	wt	male	0.1	8	60
536	wt	male	0.1	9	65
536	wt	male	0.1	10	65	63.3333	6.33333	0.874525
536	wt	male	0.1	11	6				32
602	ko	male	0.1	1	29
602	ko	male	0.1	2	65
602	ko	male	0.1	3	65
602	ko	male	0.1	4	65
602	ko	male	0.1	5	65
602	ko	male	0.1	6	50
602	ko	male	0.1	7	46
602	ko	male	0.1	8	59
602	ko	male	0.1	9	65
602	ko	male	0.1	10	65	63	6.3	0.743869
602	ko	male	0.1	11	6				32
682	wt	male	0.1	1	1
682	wt	male	0.1	2	0
682	wt	male	0.1	3	0
682	wt	male	0.1	4	0
682	wt	male	0.1	5	0
682	wt	male	0.1	6	0
682	wt	male	0.1	7	0
682	wt	male	0.1	8	0
682	wt	male	0.1	9	0
682	wt	male	0.1	10	0	0	0
682	wt	male	0.1	11	0				0
715	wt	male	0.1	1	3
715	wt	male	0.1	2	11
715	wt	male	0.1	3	14
715	wt	male	0.1	4	12
715	wt	male	0.1	5	25
715	wt	male	0.1	6	12
715	wt	male	0.1	7	26
715	wt	male	0.1	8	32
715	wt	male	0.1	9	54
715	wt	male	0.1	10	21	35.6667	3.56667	0.19906
715	wt	male	0.1	11	4				8
753	ko	male	0.1	1	18
753	ko	male	0.1	2	56
753	ko	male	0.1	3	63
753	ko	male	0.1	4	65
753	ko	male	0.1	5	49
753	ko	male	0.1	6	51
753	ko	male	0.1	7	65
753	ko	male	0.1	8	65
753	ko	male	0.1	9	66
753	ko	male	0.1	10	65	65.3333	6.53333	0.746495
753	ko	male	0.1	11	8				128
763	ko	male	0.1	1	18
763	ko	male	0.1	2	6
763	ko	male	0.1	3	4
763	ko	male	0.1	4	10
763	ko	male	0.1	5	50
763	ko	male	0.1	6	64
763	ko	male	0.1	7	60
763	ko	male	0.1	8	42
763	ko	male	0.1	9	49
763	ko	male	0.1	10	33	41.3333	4.13333	0.764706
763	ko	male	0.1	11	2				4
764	het	male	0.1	1	2
764	het	male	0.1	2	0
764	het	male	0.1	3	1
764	het	male	0.1	4	1
764	het	male	0.1	5	3
764	het	male	0.1	6	5
764	het	male	0.1	7	7
764	het	male	0.1	8	15
764	het	male	0.1	9	62
764	het	male	0.1	10	65	47.3333	4.73333	0.533643
764	het	male	0.1	11	5				16
772	wt	male	0.1	1	6
772	wt	male	0.1	2	4
772	wt	male	0.1	3	1
772	wt	male	0.1	4	6
772	wt	male	0.1	5	4
772	wt	male	0.1	6	0
772	wt	male	0.1	7	0
772	wt	male	0.1	8	4
772	wt	male	0.1	9	4
772	wt	male	0.1	10	2	3.33333	0.333333	0.722222
772	wt	male	0.1	11	1				1
793	het	male	0.1	1	0
793	het	male	0.1	2	3
793	het	male	0.1	3	6
793	het	male	0.1	4	1
793	het	male	0.1	5	4
793	het	male	0.1	6	1
793	het	male	0.1	7	2
793	het	male	0.1	8	3
793	het	male	0.1	9	1
793	het	male	0.1	10	2	2	0.2	1
793	het	male	0.1	11	1				1
798	ko	male	0.1	1	0
798	ko	male	0.1	2	4
798	ko	male	0.1	3	1
798	ko	male	0.1	4	0
798	ko	male	0.1	5	0
798	ko	male	0.1	6	0
798	ko	male	0.1	7	0
798	ko	male	0.1	8	0
798	ko	male	0.1	9	0
798	ko	male	0.1	10	0	0	0
798	ko	male	0.1	11	0				0
843	wt	male	0.1	1	30
843	wt	male	0.1	2	31
843	wt	male	0.1	3	65
843	wt	male	0.1	4	47
843	wt	male	0.1	5	38
843	wt	male	0.1	6	65
843	wt	male	0.1	7	65
843	wt	male	0.1	8	65
843	wt	male	0.1	9	65
843	wt	male	0.1	10	65	65	6.5	0.973231
843	wt	male	0.1	11	6				32
846	ko	male	0.1	1	1
846	ko	male	0.1	2	11
846	ko	male	0.1	3	4
846	ko	male	0.1	4	3
846	ko	male	0.1	5	5
846	ko	male	0.1	6	3
846	ko	male	0.1	7	2
846	ko	male	0.1	8	5
846	ko	male	0.1	9	4
846	ko	male	0.1	10	4	4.33333	0.433333	0.25
846	ko	male	0.1	11	2				4
847	het	male	0.1	1	1
847	het	male	0.1	2	5
847	het	male	0.1	3	4
847	het	male	0.1	4	15
847	het	male	0.1	5	16
847	het	male	0.1	6	11
847	het	male	0.1	7	10
847	het	male	0.1	8	7
847	het	male	0.1	9	10
847	het	male	0.1	10	22	13	1.3	0.765432
847	het	male	0.1	11	4				8
880	het	male	0.1	1	11
880	het	male	0.1	2	12
880	het	male	0.1	3	1
880	het	male	0.1	4	4
880	het	male	0.1	5	7
880	het	male	0.1	6	6
880	het	male	0.1	7	8
880	het	male	0.1	8	4
880	het	male	0.1	9	9
880	het	male	0.1	10	10	7.66667	0.766667	0.736842
880	het	male	0.1	11	3				4
881	wt	male	0.1	1	3
881	wt	male	0.1	2	1
881	wt	male	0.1	3	1
881	wt	male	0.1	4	2
881	wt	male	0.1	5	0
881	wt	male	0.1	6	0
881	wt	male	0.1	7	1
881	wt	male	0.1	8	1
881	wt	male	0.1	9	0
881	wt	male	0.1	10	2	1	0.1	0.0769231
881	wt	male	0.1	11	0				0
853	het	male	0.1	1	20
853	het	male	0.1	2	21
853	het	male	0.1	3	13
853	het	male	0.1	4	37
853	het	male	0.1	5	59
853	het	male	0.1	6	50
853	het	male	0.1	7	65
853	het	male	0.1	8	65
853	het	male	0.1	9	65
853	het	male	0.1	10	65	65	6.5	0.842391
853	het	male	0.1	11	5				16
864	wt	male	0.1	1	5
864	wt	male	0.1	2	65
864	wt	male	0.1	3	31
864	wt	male	0.1	4	65
864	wt	male	0.1	5	65
864	wt	male	0.1	6	54
864	wt	male	0.1	7	60
864	wt	male	0.1	8	65
864	wt	male	0.1	9	65
864	wt	male	0.1	10	65	65	6.5	0.833071
864	wt	male	0.1	11	7				64
895	het	male	0.1	1	4
895	het	male	0.1	2	0
895	het	male	0.1	3	0
895	het	male	0.1	4	0
895	het	male	0.1	5	0
895	het	male	0.1	6	0
895	het	male	0.1	7	0
895	het	male	0.1	8	1
895	het	male	0.1	9	0
895	het	male	0.1	10	1	0.666667	0.0666667	0.4
895	het	male	0.1	11	0				0
971	wt	male	0.1	1	24
971	wt	male	0.1	2	65
971	wt	male	0.1	3	50
971	wt	male	0.1	4	65
971	wt	male	0.1	5	65
971	wt	male	0.1	6	65
971	wt	male	0.1	7	65
971	wt	male	0.1	8	66
971	wt	male	0.1	9	65
971	wt	male	0.1	10	65	65.3333	6.53333	0.891061
971	wt	male	0.1	11	6				32
972	ko	male	0.1	1	4
972	ko	male	0.1	2	22
972	ko	male	0.1	3	24
972	ko	male	0.1	4	12
972	ko	male	0.1	5	28
972	ko	male	0.1	6	21
972	ko	male	0.1	7	31
972	ko	male	0.1	8	54
972	ko	male	0.1	9	47
972	ko	male	0.1	10	42	47.6667	4.76667	0.309481
972	ko	male	0.1	11	5				16
973	het	male	0.1	1	37
973	het	male	0.1	2	51
973	het	male	0.1	3	65
973	het	male	0.1	4	65
973	het	male	0.1	5	65
973	het	male	0.1	6	65
973	het	male	0.1	7	65
973	het	male	0.1	8	65
973	het	male	0.1	9	65
973	het	male	0.1	10	65	65	6.5	0.924812
973	het	male	0.1	11	6				32
71	het	male	0.5	1	1
71	het	male	0.5	2	4
71	het	male	0.5	3	28
71	het	male	0.5	4	28
71	het	male	0.5	5	26
71	het	male	0.5	6	29
71	het	male	0.5	7	28
71	het	male	0.5	8	28
71	het	male	0.5	9	31
71	het	male	0.5	10	29	29.3333	14.6667	0.578947
89	wt	male	0.5	1	14
89	wt	male	0.5	2	30
89	wt	male	0.5	3	25
89	wt	male	0.5	4	24
89	wt	male	0.5	5	35
89	wt	male	0.5	6	33
89	wt	male	0.5	7	34
89	wt	male	0.5	8	65
89	wt	male	0.5	9	31
89	wt	male	0.5	10	32	42.6667	21.3333	0.946939
103	wt	male	0.5	1	1
103	wt	male	0.5	2	0
103	wt	male	0.5	3	2
103	wt	male	0.5	4	0
103	wt	male	0.5	5	0
103	wt	male	0.5	6	0
103	wt	male	0.5	7	1
103	wt	male	0.5	8	12
103	wt	male	0.5	9	21
103	wt	male	0.5	10	33	22	11	0.939759
110	het	male	0.5	1	0
110	het	male	0.5	2	0
110	het	male	0.5	3	2
110	het	male	0.5	4	0
110	het	male	0.5	5	0
110	het	male	0.5	6	0
110	het	male	0.5	7	1
110	het	male	0.5	8	1
110	het	male	0.5	9	0
110	het	male	0.5	10	1	0.666667	0.333333	0.5
133	ko	male	0.5	1	10
133	ko	male	0.5	2	12
133	ko	male	0.5	3	24
133	ko	male	0.5	4	65
133	ko	male	0.5	5	65
133	ko	male	0.5	6	24
133	ko	male	0.5	7	29
133	ko	male	0.5	8	24
133	ko	male	0.5	9	27
133	ko	male	0.5	10	32	27.6667	13.8333	0.580189
138	ko	male	0.5	1	31
138	ko	male	0.5	2	44
138	ko	male	0.5	3	36
138	ko	male	0.5	4	43
138	ko	male	0.5	5	39
138	ko	male	0.5	6	33
138	ko	male	0.5	7	37
138	ko	male	0.5	8	39
138	ko	male	0.5	9	31
138	ko	male	0.5	10	37	35.6667	17.8333	0.760234
142	wt	male	0.5	1	2
142	wt	male	0.5	2	0
142	wt	male	0.5	3	0
142	wt	male	0.5	4	3
142	wt	male	0.5	5	3
142	wt	male	0.5	6	5
142	wt	male	0.5	7	8
142	wt	male	0.5	8	9
142	wt	male	0.5	9	2
142	wt	male	0.5	10	1	4	2	0.583333
215	het	male	0.5	1	8
215	het	male	0.5	2	19
215	het	male	0.5	3	21
215	het	male	0.5	4	38
215	het	male	0.5	5	37
215	het	male	0.5	6	34
215	het	male	0.5	7	33
215	het	male	0.5	8	31
215	het	male	0.5	9	31
215	het	male	0.5	10	25	29	14.5	0.830357
216	ko	male	0.5	1	5
216	ko	male	0.5	2	0
216	ko	male	0.5	3	1
216	ko	male	0.5	4	1
216	ko	male	0.5	5	0
216	ko	male	0.5	6	1
216	ko	male	0.5	7	0
216	ko	male	0.5	8	1
216	ko	male	0.5	9	0
216	ko	male	0.5	10	10	3.66667	1.83333	0.846154
221	wt	male	0.5	1	3
221	wt	male	0.5	2	0
221	wt	male	0.5	3	1
221	wt	male	0.5	4	0
221	wt	male	0.5	5	1
221	wt	male	0.5	6	0
221	wt	male	0.5	7	0
221	wt	male	0.5	8	0
221	wt	male	0.5	9	0
221	wt	male	0.5	10	0	0	0
225	wt	male	0.5	1	5
225	wt	male	0.5	2	34
225	wt	male	0.5	3	33
225	wt	male	0.5	4	35
225	wt	male	0.5	5	31
225	wt	male	0.5	6	25
225	wt	male	0.5	7	24
225	wt	male	0.5	8	27
225	wt	male	0.5	9	28
225	wt	male	0.5	10	32	29	14.5	0.84375
230	ko	male	0.5	1	14
230	ko	male	0.5	2	15
230	ko	male	0.5	3	7
230	ko	male	0.5	4	26
230	ko	male	0.5	5	35
230	ko	male	0.5	6	32
230	ko	male	0.5	7	30
230	ko	male	0.5	8	34
230	ko	male	0.5	9	39
230	ko	male	0.5	10	29	34	17	0.915584
231	wt	male	0.5	1	6
231	wt	male	0.5	2	4
231	wt	male	0.5	3	3
231	wt	male	0.5	4	1
231	wt	male	0.5	5	1
231	wt	male	0.5	6	3
231	wt	male	0.5	7	1
231	wt	male	0.5	8	1
231	wt	male	0.5	9	3
231	wt	male	0.5	10	2	2	1	0.75
308	wt	male	0.5	1	7
308	wt	male	0.5	2	29
308	wt	male	0.5	3	44
308	wt	male	0.5	4	43
308	wt	male	0.5	5	39
308	wt	male	0.5	6	31
308	wt	male	0.5	7	35
308	wt	male	0.5	8	40
308	wt	male	0.5	9	38
308	wt	male	0.5	10	39	39	19.5	0.526531
318	het	male	0.5	1	8
318	het	male	0.5	2	27
318	het	male	0.5	3	42
318	het	male	0.5	4	45
318	het	male	0.5	5	56
318	het	male	0.5	6	58
318	het	male	0.5	7	40
318	het	male	0.5	8	44
318	het	male	0.5	9	46
318	het	male	0.5	10	58	49.3333	24.6667	0.9375
319	wt	male	0.5	1	8
319	wt	male	0.5	2	27
319	wt	male	0.5	3	28
319	wt	male	0.5	4	43
319	wt	male	0.5	5	55
319	wt	male	0.5	6	40
319	wt	male	0.5	7	41
319	wt	male	0.5	8	45
319	wt	male	0.5	9	47
319	wt	male	0.5	10	40	44	22	0.794393
327	het	male	0.5	1	20
327	het	male	0.5	2	27
327	het	male	0.5	3	17
327	het	male	0.5	4	27
327	het	male	0.5	5	24
327	het	male	0.5	6	28
327	het	male	0.5	7	30
327	het	male	0.5	8	26
327	het	male	0.5	9	29
327	het	male	0.5	10	39	31.3333	15.6667	0.881481
338	ko	male	0.5	1	3
338	ko	male	0.5	2	27
338	ko	male	0.5	3	24
338	ko	male	0.5	4	32
338	ko	male	0.5	5	31
338	ko	male	0.5	6	31
338	ko	male	0.5	7	32
338	ko	male	0.5	8	29
338	ko	male	0.5	9	31
338	ko	male	0.5	10	30	30	15	0.679348
341	het	male	0.5	1	2
341	het	male	0.5	2	0
341	het	male	0.5	3	0
341	het	male	0.5	4	0
341	het	male	0.5	5	1
341	het	male	0.5	6	0
341	het	male	0.5	7	0
341	het	male	0.5	8	0
341	het	male	0.5	9	0
341	het	male	0.5	10	0	0	0
356	het	male	0.5	1	2
356	het	male	0.5	2	1
356	het	male	0.5	3	1
356	het	male	0.5	4	0
356	het	male	0.5	5	0
356	het	male	0.5	6	0
356	het	male	0.5	7	1
356	het	male	0.5	8	0
356	het	male	0.5	9	0
356	het	male	0.5	10	0	0	0	0
358	ko	male	0.5	1	8
358	ko	male	0.5	2	12
358	ko	male	0.5	3	45
358	ko	male	0.5	4	54
358	ko	male	0.5	5	46
358	ko	male	0.5	6	40
358	ko	male	0.5	7	50
358	ko	male	0.5	8	38
358	ko	male	0.5	9	31
358	ko	male	0.5	10	37	35.3333	17.6667	0.954887
373	ko	male	0.5	1	6
373	ko	male	0.5	2	29
373	ko	male	0.5	3	65
373	ko	male	0.5	4	66
373	ko	male	0.5	5	65
373	ko	male	0.5	6	65
373	ko	male	0.5	7	63
373	ko	male	0.5	8	65
373	ko	male	0.5	9	65
373	ko	male	0.5	10	65	65	32.5	0.999065
516	wt	male	0.5	1	1
516	wt	male	0.5	2	12
516	wt	male	0.5	3	22
516	wt	male	0.5	4	26
516	wt	male	0.5	5	30
516	wt	male	0.5	6	29
516	wt	male	0.5	7	39
516	wt	male	0.5	8	27
516	wt	male	0.5	9	31
516	wt	male	0.5	10	32	30	15	0.969697
517	het	male	0.5	1	4
517	het	male	0.5	2	37
517	het	male	0.5	3	41
517	het	male	0.5	4	44
517	het	male	0.5	5	40
517	het	male	0.5	6	40
517	het	male	0.5	7	46
517	het	male	0.5	8	49
517	het	male	0.5	9	53
517	het	male	0.5	10	47	49.6667	24.8333	0.85641
556	ko	male	0.5	1	41
556	ko	male	0.5	2	29
556	ko	male	0.5	3	29
556	ko	male	0.5	4	33
556	ko	male	0.5	5	28
556	ko	male	0.5	6	32
556	ko	male	0.5	7	30
556	ko	male	0.5	8	65
556	ko	male	0.5	9	26
556	ko	male	0.5	10	28	39.6667	19.8333	0.668919
473	wt	male	1	1	12
473	wt	male	1	2	14
473	wt	male	1	3	22
473	wt	male	1	4	26
473	wt	male	1	5	19
473	wt	male	1	6	18
473	wt	male	1	7	19
473	wt	male	1	8	17
473	wt	male	1	9	21
473	wt	male	1	10	22	20	20	0.738739
473	wt	male	1	11	7				64
557	het	male	1	1	0
557	het	male	1	2	0
557	het	male	1	3	0
557	het	male	1	4	0
557	het	male	1	5	0
557	het	male	1	6	1
557	het	male	1	7	1
557	het	male	1	8	0
557	het	male	1	9	0
557	het	male	1	10	0	0	0
557	het	male	1	11	0				0
677	ko	male	1	1	4
677	ko	male	1	2	8
677	ko	male	1	3	14
677	ko	male	1	4	15
677	ko	male	1	5	24
677	ko	male	1	6	48
677	ko	male	1	7	29
677	ko	male	1	8	24
677	ko	male	1	9	19
677	ko	male	1	10	31	24.6667	24.6667	0.820513
677	ko	male	1	11	6				32
705	het	male	1	1	3
705	het	male	1	2	0
705	het	male	1	3	0
705	het	male	1	4	0
705	het	male	1	5	0
705	het	male	1	6	0
705	het	male	1	7	0
705	het	male	1	8	0
705	het	male	1	9	0
705	het	male	1	10	0	0	0	0
705	het	male	1	11	0				0
712	wt	male	1	1	1
712	wt	male	1	2	0
712	wt	male	1	3	10
712	wt	male	1	4	18
712	wt	male	1	5	16
712	wt	male	1	6	51
712	wt	male	1	7	21
712	wt	male	1	8	64
712	wt	male	1	9	23
712	wt	male	1	10	65	50.6667	50.6667	0.614458
712	wt	male	1	11	7				64
716	ko	male	1	1	6
716	ko	male	1	2	8
716	ko	male	1	3	12
716	ko	male	1	4	34
716	ko	male	1	5	30
716	ko	male	1	6	35
716	ko	male	1	7	62
716	ko	male	1	8	58
716	ko	male	1	9	66
716	ko	male	1	10	65	63	63	0.191066
716	ko	male	1	11	7				64
755	wt	male	1	1	9
755	wt	male	1	2	6
755	wt	male	1	3	18
755	wt	male	1	4	14
755	wt	male	1	5	23
755	wt	male	1	6	10
755	wt	male	1	7	23
755	wt	male	1	8	29
755	wt	male	1	9	25
755	wt	male	1	10	23	25.6667	25.6667	0.955752
755	wt	male	1	11	7				64
7111	ko	male	1	1	6
7111	ko	male	1	2	18
7111	ko	male	1	3	65
7111	ko	male	1	4	36
7111	ko	male	1	5	20
7111	ko	male	1	6	65
7111	ko	male	1	7	24
7111	ko	male	1	8	24
7111	ko	male	1	9	23
7111	ko	male	1	10	25	24	24	0.925532
7111	ko	male	1	11	6				32
7112	het	male	1	1	3
7112	het	male	1	2	1
7112	het	male	1	3	1
7112	het	male	1	4	0
7112	het	male	1	5	0
7112	het	male	1	6	0
7112	het	male	1	7	0
7112	het	male	1	8	1
7112	het	male	1	9	0
7112	het	male	1	10	0	0.333333	0.333333	1
7112	het	male	1	11	0				0
762	wt	male	1	1	8
762	wt	male	1	2	3
762	wt	male	1	3	4
762	wt	male	1	4	5
762	wt	male	1	5	9
762	wt	male	1	6	8
762	wt	male	1	7	16
762	wt	male	1	8	14
762	wt	male	1	9	15
762	wt	male	1	10	15	14.6667	14.6667	0.839286
762	wt	male	1	11	6				32
766	het	male	1	1	6
766	het	male	1	2	1
766	het	male	1	3	0
766	het	male	1	4	0
766	het	male	1	5	0
766	het	male	1	6	1
766	het	male	1	7	0
766	het	male	1	8	0
766	het	male	1	9	0
766	het	male	1	10	0	0	0
766	het	male	1	11	0				0
801	ko	male	1	1	8
801	ko	male	1	2	8
801	ko	male	1	3	14
801	ko	male	1	4	15
801	ko	male	1	5	19
801	ko	male	1	6	17
801	ko	male	1	7	29
801	ko	male	1	8	39
801	ko	male	1	9	35
801	ko	male	1	10	16	30	30	0.357945
801	ko	male	1	11	5				16
802	het	male	1	1	11
802	het	male	1	2	11
802	het	male	1	3	11
802	het	male	1	4	12
802	het	male	1	5	14
802	het	male	1	6	18
802	het	male	1	7	19
802	het	male	1	8	19
802	het	male	1	9	20
802	het	male	1	10	22	20.3333	20.3333	0.952381
802	het	male	1	11	6				32
807	wt	male	1	1	18
807	wt	male	1	2	14
807	wt	male	1	3	17
807	wt	male	1	4	19
807	wt	male	1	5	18
807	wt	male	1	6	15
807	wt	male	1	7	18
807	wt	male	1	8	21
807	wt	male	1	9	20
807	wt	male	1	10	19	20	20	0.945205
807	wt	male	1	11	6				32
844	het	male	1	1	2
844	het	male	1	2	2
844	het	male	1	3	2
844	het	male	1	4	13
844	het	male	1	5	18
844	het	male	1	6	15
844	het	male	1	7	19
844	het	male	1	8	21
844	het	male	1	9	15
844	het	male	1	10	20	18.6667	18.6667	0.719512
844	het	male	1	11	6				32
845	ko	male	1	1	5
845	ko	male	1	2	8
845	ko	male	1	3	12
845	ko	male	1	4	13
845	ko	male	1	5	11
845	ko	male	1	6	10
845	ko	male	1	7	13
845	ko	male	1	8	19
845	ko	male	1	9	16
845	ko	male	1	10	19	18	18	0.816901
845	ko	male	1	11	7				64
862	wt	male	1	1	8
862	wt	male	1	2	8
862	wt	male	1	3	14
862	wt	male	1	4	16
862	wt	male	1	5	23
862	wt	male	1	6	18
862	wt	male	1	7	19
862	wt	male	1	8	25
862	wt	male	1	9	21
862	wt	male	1	10	24	23.3333	23.3333	0.988889
862	wt	male	1	11	6				32
879	ko	male	1	1	5
879	ko	male	1	2	18
879	ko	male	1	3	14
879	ko	male	1	4	13
879	ko	male	1	5	14
879	ko	male	1	6	19
879	ko	male	1	7	16
879	ko	male	1	8	21
879	ko	male	1	9	20
879	ko	male	1	10	20	20.3333	20.3333	0.902778
879	ko	male	1	11	6				32
861	ko	male	1	1	3
861	ko	male	1	2	2
861	ko	male	1	3	4
861	ko	male	1	4	10
861	ko	male	1	5	13
861	ko	male	1	6	14
861	ko	male	1	7	13
861	ko	male	1	8	15
861	ko	male	1	9	15
861	ko	male	1	10	16	15.3333	15.3333	0.662791
861	ko	male	1	11	6				32
897	ko	male	1	1	15
897	ko	male	1	2	19
897	ko	male	1	3	26
897	ko	male	1	4	12
897	ko	male	1	5	14
897	ko	male	1	6	20
897	ko	male	1	7	21
897	ko	male	1	8	33
897	ko	male	1	9	22
897	ko	male	1	10	22	25.6667	25.6667	0.159817
897	ko	male	1	11	7				64
974	het	male	1	1	3
974	het	male	1	2	2
974	het	male	1	3	0
974	het	male	1	4	0
974	het	male	1	5	0
974	het	male	1	6	0
974	het	male	1	7	0
974	het	male	1	8	0
974	het	male	1	9	0
974	het	male	1	10	0	0	0	0
974	het	male	1	11	0				0

## Sheet: Figure 3
Subject	Genotype	Sex	Session	Rewards Earned	Lever Preference	Last Ratio
950	wt	female	1	88				Food Data
950	wt	female	2	132
950	wt	female	3	115
950	wt	female	4	128
950	wt	female	5	119
950	wt	female	6	98
950	wt	female	7	121
950	wt	female	8	126
950	wt	female	9	118
950	wt	female	10	103	0.807036
950	wt	female	11	6		32
956	het	female	1	9
956	het	female	2	6
956	het	female	3	14
956	het	female	4	80
956	het	female	5	105
956	het	female	6	94
956	het	female	7	124
956	het	female	8	136
956	het	female	9	151
956	het	female	10	114	0.816964
956	het	female	11	6		32
958	ko	female	1	126
958	ko	female	2	164
958	ko	female	3	153
958	ko	female	4	180
958	ko	female	5	215
958	ko	female	6	194
958	ko	female	7	166
958	ko	female	8	169
958	ko	female	9	193
958	ko	female	10	197	0.664818
958	ko	female	11	8		128
965	wt	female	1	2
965	wt	female	2	2
965	wt	female	3	28
965	wt	female	4	27
965	wt	female	5	13
965	wt	female	6	41
965	wt	female	7	82
965	wt	female	8	112
965	wt	female	9	87
965	wt	female	10	100	0.877408
965	wt	female	11	6		32
966	ko	female	1	5
966	ko	female	2	134
966	ko	female	3	103
966	ko	female	4	155
966	ko	female	5	161
966	ko	female	6	130
966	ko	female	7	157
966	ko	female	8	169
966	ko	female	9	169
966	ko	female	10	175	0.899048
966	ko	female	11	8		128
968	het	female	1	97
968	het	female	2	151
968	het	female	3	140
968	het	female	4	157
968	het	female	5	126
968	het	female	6	104
968	het	female	7	139
968	het	female	8	157
968	het	female	9	148
968	het	female	10	139	0.780558
968	het	female	11	6		32
975	het	female	1	23
975	het	female	2	1
975	het	female	3	0
975	het	female	4	0
975	het	female	5	0
975	het	female	6	1
975	het	female	7	0
975	het	female	8	0
975	het	female	9	0
975	het	female	10	4	0.571429
975	het	female	11	0		0
976	ko	female	1	14
976	ko	female	2	166
976	ko	female	3	150
976	ko	female	4	154
976	ko	female	5	153
976	ko	female	6	137
976	ko	female	7	167
976	ko	female	8	162
976	ko	female	9	158
976	ko	female	10	151	0.886848
976	ko	female	11	8		128
1020	ko	female	1	52
1020	ko	female	2	133
1020	ko	female	3	130
1020	ko	female	4	149
1020	ko	female	5	134
1020	ko	female	6	162
1020	ko	female	7	148
1020	ko	female	8	162
1020	ko	female	9	177
1020	ko	female	10	154	0.876322
1020	ko	female	11	7		64
1021	het	female	1	12
1021	het	female	2	124
1021	het	female	3	121
1021	het	female	4	119
1021	het	female	5	117
1021	het	female	6	126
1021	het	female	7	143
1021	het	female	8	137
1021	het	female	9	133
1021	het	female	10	145	0.864119
1021	het	female	11	6		32
1038	wt	female	1	96
1038	wt	female	2	123
1038	wt	female	3	98
1038	wt	female	4	85
1038	wt	female	5	47
1038	wt	female	6	31
1038	wt	female	7	49
1038	wt	female	8	49
1038	wt	female	9	39
1038	wt	female	10	43	0.723214
1038	wt	female	11	6		32
1039	ko	female	1	146
1039	ko	female	2	180
1039	ko	female	3	175
1039	ko	female	4	189
1039	ko	female	5	150
1039	ko	female	6	164
1039	ko	female	7	183
1039	ko	female	8	198
1039	ko	female	9	192
1039	ko	female	10	201	0.757635
1039	ko	female	11	6		32
1040	het	female	11	7		64
1046	wt	female	1	118
1046	wt	female	2	158
1046	wt	female	3	126
1046	wt	female	4	120
1046	wt	female	5	116
1046	wt	female	6	126
1046	wt	female	7	135
1046	wt	female	8	130
1046	wt	female	9	125
1046	wt	female	10	134	0.97552
1046	wt	female	11	7		64
1047	ko	female	1	10
1047	ko	female	2	110
1047	ko	female	3	104
1047	ko	female	4	122
1047	ko	female	5	124
1047	ko	female	6	155
1047	ko	female	7	163
1047	ko	female	8	181
1047	ko	female	9	189
1047	ko	female	10	203	0.90647
1047	ko	female	11	8		128
1050	het	female	1	48
1050	het	female	2	128
1050	het	female	3	94
1050	het	female	4	71
1050	het	female	5	71
1050	het	female	6	59
1050	het	female	7	75
1050	het	female	8	103
1050	het	female	9	81
1050	het	female	10	115	0.732911
1050	het	female	11	6		32
1086	wt	female	1	113
1086	wt	female	2	151
1086	wt	female	3	138
1086	wt	female	4	142
1086	wt	female	5	120
1086	wt	female	6	137
1086	wt	female	7	144
1086	wt	female	8	149
1086	wt	female	9	132
1086	wt	female	10	151	0.822542
1086	wt	female	11	8		128
1150	wt	female	1	60
1150	wt	female	2	129
1150	wt	female	3	105
1150	wt	female	4	123
1150	wt	female	5	112
1150	wt	female	6	126
1150	wt	female	7	128
1150	wt	female	8	122
1150	wt	female	9	123
1150	wt	female	10	136	0.682493
1150	wt	female	11	7		64
932	ko	male	1	45
932	ko	male	2	161
932	ko	male	3	153
932	ko	male	4	177
932	ko	male	5	163
932	ko	male	6	156
932	ko	male	7	173
932	ko	male	8	160
932	ko	male	9	159
932	ko	male	10	159	0.415589
932	ko	male	11	7		64
997	ko	male	1	0
997	ko	male	2	160
997	ko	male	3	138
997	ko	male	4	171
997	ko	male	5	147
997	ko	male	6	195
997	ko	male	7	196
997	ko	male	8	190
997	ko	male	9	198
997	ko	male	10	190	0.94297
997	ko	male	11	7		64
998	het	male	1	48
998	het	male	2	146
998	het	male	3	140
998	het	male	4	126
998	het	male	5	135
998	het	male	6	125
998	het	male	7	121
998	het	male	8	145
998	het	male	9	151
998	het	male	10	129	0.889647
998	het	male	11	6		32
999	wt	male	1	3
999	wt	male	2	0
999	wt	male	3	0
999	wt	male	4	0
999	wt	male	5	0
999	wt	male	6	0
999	wt	male	7	0
999	wt	male	8	0
999	wt	male	9	0
999	wt	male	10	0
999	wt	male	11	0		0
1000	het	male	1	7
1000	het	male	2	1
1000	het	male	3	0
1000	het	male	4	0
1000	het	male	5	0
1000	het	male	6	0
1000	het	male	7	0
1000	het	male	8	0
1000	het	male	9	11
1000	het	male	10	22	0.370787
1000	het	male	11	5		16
1004	het	male	1	150
1004	het	male	2	184
1004	het	male	3	143
1004	het	male	4	133
1004	het	male	5	139
1004	het	male	6	146
1004	het	male	7	140
1004	het	male	8	148
1004	het	male	9	145
1004	het	male	10	171	0.955651
1004	het	male	11	7		64
1005	ko	male	1	145
1005	ko	male	2	212
1005	ko	male	3	172
1005	ko	male	4	183
1005	ko	male	5	186
1005	ko	male	6	182
1005	ko	male	7	199
1005	ko	male	8	194
1005	ko	male	9	206
1005	ko	male	10	227	0.936982
1005	ko	male	11	7		64
1016	het	male	1	7
1016	het	male	2	122
1016	het	male	3	116
1016	het	male	4	120
1016	het	male	5	94
1016	het	male	6	122
1016	het	male	7	118
1016	het	male	8	100
1016	het	male	9	110
1016	het	male	10	120	0.825397
1016	het	male	11	6		32
1025	wt	male	1	115
1025	wt	male	2	145
1025	wt	male	3	132
1025	wt	male	4	151
1025	wt	male	5	142
1025	wt	male	6	138
1025	wt	male	7	167
1025	wt	male	8	161
1025	wt	male	9	160
1025	wt	male	10	145	0.890295
1025	wt	male	11	7		64
1026	ko	male	1	118
1026	ko	male	2	191
1026	ko	male	3	181
1026	ko	male	4	163
1026	ko	male	5	170
1026	ko	male	6	176
1026	ko	male	7	222
1026	ko	male	8	213
1026	ko	male	9	217
1026	ko	male	10	237	0.925757
1026	ko	male	11	7		64
1027	het	male	1	55
1027	het	male	2	152
1027	het	male	3	145
1027	het	male	4	126
1027	het	male	5	138
1027	het	male	6	127
1027	het	male	7	133
1027	het	male	8	119
1027	het	male	9	118
1027	het	male	10	136	0.8444
1027	het	male	11	7		64
1034	ko	male	1	152
1034	ko	male	2	191
1034	ko	male	3	185
1034	ko	male	4	201
1034	ko	male	5	193
1034	ko	male	6	180
1034	ko	male	7	197
1034	ko	male	8	184
1034	ko	male	9	200
1034	ko	male	10	198	0.961652
1034	ko	male	11	8		128
1035	wt	male	1	110
1035	wt	male	2	169
1035	wt	male	3	126
1035	wt	male	4	119
1035	wt	male	5	88
1035	wt	male	6	91
1035	wt	male	7	117
1035	wt	male	8	115
1035	wt	male	9	131
1035	wt	male	10	117	0.885975
1035	wt	male	11	6		32
1128	wt	male	1	49
1128	wt	male	2	163
1128	wt	male	3	140
1128	wt	male	4	133
1128	wt	male	5	145
1128	wt	male	6	162
1128	wt	male	7	166
1128	wt	male	8	179
1128	wt	male	9	165
1128	wt	male	10	156	0.836538
1128	wt	male	11	7		64
1144	wt	male	1	128
1144	wt	male	2	184
1144	wt	male	3	163
1144	wt	male	4	174
1144	wt	male	5	202
1144	wt	male	6	220
1144	wt	male	7	236
1144	wt	male	8	232
1144	wt	male	9	235
1144	wt	male	10	236	0.985893
1144	wt	male	11	7		64
